# Supplementary material for: CT texture analysis of mediastinal lymphadenopathy: Combining with US-based elastographic parameter and discrimination between sarcoidosis and lymph node metastasis from small cell lung cancer
Source: PLoS One. 2020 Dec 2;15(12):e0243181. doi: 10.1371/journal.pone.0243181 (PMC7710054; doi:10.1371/journal.pone.0243181)
Supplement: S1 Data — (XLSX) [file pone.0243181.s001.xlsx]

## Sheet: Sheet1
sarcoidosis	age	sex	FLR	HISTO_Skewness	HISTO_Kurtosis	HISTO_Entropy_log10	HISTO_Entropy_log2	HISTO_Energy	GLCM_Homogeneity	GLCM_Energy	GLCM_Contrast	GLCM_Correlation	GLCM_Entropy_log10	GLCM_Entropy_log2	GLCM_Dissimilarity	GLRLM_SRE	GLRLM_LRE	GLRLM_HGRE	GLRLM_SRHGE	GLRLM_LRHGE	GLRLM_GLNU	GLRLM_RLNU	GLRLM_RP	NGLDM_Coarseness	NGLDM_Contrast	NGLDM_Busyness	GLZLM_SZE	GLZLM_LZE	GLZLM_HGZE	GLZLM_SZHGE	GLZLM_LZHGE	GLZLM_GLNU	GLZLM_ZLNU	GLZLM_ZP
1	57	M	4.19	-1.74207	5.83736	0.825736	2.74304	0.19961	0.600585	0.0645409	2.01719	0.752306	1.3913	4.62181	1.0456	0.794498	2.46095	4800.87	3793.57	11958.6	23.8768	81.4799	0.735054	0.0516173	0.0512038	0.146214	0.564743	39.0741	4707.7	2628.76	192073	6.18519	16.3704	0.293478
2	54	M	1.83	-0.303431	3.15752	0.629033	2.0896	0.268372	0.653596	0.0851906	1.12446	0.47752	1.16686	3.87621	0.79552	0.736785	2.85097	4900.89	3611.15	13977.7	33.017	65.1462	0.680707	0.0405743	0.0425474	1.10823	0.254381	121.286	4901.71	1261.75	599389	6.28571	5.14286	0.152174
3	55	M	2.81	-0.100766	2.36105	0.518643	1.7229	0.334534	0.712694	0.124495	0.827945	0.375824	0.99599	3.30861	0.637945	0.651821	4.1717	4910.03	3201.72	20506.1	34.2627	46.4274	0.588315	0.0402013	0.0312214	1.69769	0.288967	191.333	4883.71	1402.51	947507	6.08333	3.58333	0.130435
4	67	F	3.88	-0.827285	3.95225	0.693321	2.30316	0.247932	0.646	0.0809454	1.22247	0.577104	1.2327	4.09493	0.826509	0.763875	2.9663	5166.64	3940.22	15367.4	28.2436	70.1871	0.688859	0.0473561	0.0323825	0.391127	0.386675	104.703	5132.59	1954.94	542678	6.94595	6.35135	0.201087
5	67	M	2.98	0.390446	3.10262	0.709561	2.35711	0.227577	0.596877	0.0580065	2.08688	0.384131	1.35683	4.5073	1.08334	0.781817	2.47325	4963.12	3878.69	12286.8	29.8126	79.9851	0.722798	0.0331872	0.065584	1.45971	0.476578	34.9107	4977.68	2377.6	172673	9.92857	13.7143	0.290155
6	50	M	1.78	-0.5545	3.71844	0.645172	2.14322	0.278474	0.668711	0.0989341	1.10124	0.518348	1.1649	3.86973	0.763401	0.721606	3.17614	4934.41	3550.38	15769.3	29.3193	59.8251	0.65625	0.0419258	0.0343086	0.708312	0.550008	107.526	4869.61	2660.16	536907	6.42105	10.8947	0.206522
7	34	M	2.59	-1.66144	9.61986	0.690297	2.29312	0.249468	0.646922	0.076218	1.43944	0.546596	1.24508	4.13606	0.861964	0.753861	3.01258	4810.46	3626.41	14513.5	28.3274	67.3484	0.677989	0.0452629	0.0233027	0.232719	0.566144	94.1	4776.82	2684.32	453168	6	12.4	0.217391
8	46	M	8.6	0.0907097	2.60396	0.738971	2.45481	0.205577	0.636143	0.0558855	1.4615	0.602036	1.35906	4.5147	0.891611	0.745674	2.74954	4839.24	3610.3	13297.4	25.0181	67.2677	0.691576	0.0509411	0.0378532	0.57134	0.450469	46.9524	4849.57	2180.26	225154	7	8.95238	0.228261
9	50	M	4.58	0.080253	2.39815	0.609155	2.02357	0.277528	0.687025	0.0977315	0.998017	0.463777	1.12294	3.73033	0.713153	0.711284	3.6277	5076.59	3615.3	18366.2	30.2474	55.3835	0.627717	0.0416811	0.0360606	1.37095	0.539504	188.71	5093.35	2752.41	953607	6.48387	8.67742	0.168478
10	79	M	6.9	0.0968034	2.75806	0.697776	2.31796	0.225562	0.621744	0.0599789	1.46451	0.51434	1.31247	4.35993	0.918449	0.772705	2.59802	4878.58	3769.21	12680.9	30.736	78.4363	0.714103	0.0416233	0.0443162	0.987536	0.447349	43.3137	4882.76	2200.03	212045	10.1765	11.1961	0.261538
11	64	F	5.14	0.229454	5.8598	0.775353	2.57567	0.208408	0.539994	0.0480777	3.55023	0.283543	1.48575	4.93556	1.41143	0.822564	2.02918	5150.4	4237.69	10427.9	27.922	94.8477	0.775907	0.0339173	0.0414419	0.403683	0.6243	16.2727	5150.91	3204.41	83274	11.0519	28.4545	0.398964
12	72	F	5	0.165387	3.31695	0.695034	2.30885	0.235255	0.618206	0.0636629	2.09399	0.285898	1.33438	4.43271	1.03681	0.758304	2.85073	4924.18	3733.86	14003.5	28.6234	72.0313	0.69171	0.0374385	0.0400256	0.774507	0.549399	61.7609	4927.43	2699.36	303608	7.43478	13.6087	0.238342
13	47	F		-0.301179	4.08126	0.799773	2.65679	0.189165	0.59656	0.0490651	2.02167	0.570359	1.44573	4.80262	1.06148	0.801193	2.41087	4967.29	3979.77	11954.4	25.2062	85.7446	0.734615	0.0447554	0.0280375	0.20855	0.620316	45.8103	4965.67	3065.39	224808	7.65517	21.0345	0.297436
14	77	M		-0.249417	3.28424	0.802866	2.66706	0.191458	0.570476	0.0491233	2.70057	0.421197	1.46918	4.8805	1.21384	0.819983	2.25043	4724.69	3876.18	10619.6	24.4131	89.32	0.758152	0.0479793	0.0457914	0.331059	0.592486	30.7692	4724.8	2807.03	145765	9.52308	21.6462	0.353261
15	36	M		-0.347446	2.97342	0.534441	1.77537	0.329454	0.698996	0.123322	0.877484	0.370074	1.01428	3.36937	0.670876	0.690429	3.90614	4759.47	3282.97	18641.7	33.8858	51.4509	0.611413	0.0383631	0.0356939	1.78168	0.308952	210.345	4728.97	1439.92	1.00294e+06	7.27586	5.48276	0.157609
16	71	F		0.136463	2.68943	0.639126	2.12313	0.261296	0.624871	0.0789446	1.36362	0.374109	1.21128	4.02379	0.892531	0.775406	2.54681	4782.51	3705.82	12179.2	33.6755	79.5072	0.716321	0.0339664	0.0517908	1.79246	0.450675	50.6458	4762.88	2134.44	241993	10	12	0.248705
avwrage	57.875		4.11636	-0.306126	3.85715	0.687766	2.28471	0.245604	0.632463	0.0758827	1.64695	0.469823	1.2693	4.21651	0.926529	0.756363	2.88008	4911.84	3713.33	14159.4	29.1617	71.5243	0.691968	0.0419244	0.0400976	0.872861	0.479434	86.7195	4896.01	2340.83	427349	7.77819	12.4693	0.24024
SD	13.7689		2.04284	0.629212	1.86526	0.0900771	0.29923	0.0446289	0.046438	0.0247694	0.731638	0.125274	0.151101	0.501947	0.206782	0.0463696	0.593513	131.505	254.696	2930.52	3.40921	13.7927	0.0517068	0.00578568	0.0103529	0.592481	0.118094	62.5809	141.473	587.869	308783	1.73349	6.73856	0.0740356
SCLC
1	83	M	2.83	0.442931	4.89786	0.654334	2.17365	0.27233	0.642418	0.0887051	1.6842	0.309505	1.22134	4.0572	0.914992	0.746552	3.07683	4780.03	3564.45	14732.6	29.8493	65.0161	0.675272	0.0425545	0.0238289	0.505597	0.627088	93.1667	4772.44	2986.61	444422	8.95833	17.8333	0.26087
2	81	M	23.64	-0.0278343	3.44598	0.746533	2.47993	0.209573	0.568859	0.0504236	2.6567	0.284482	1.42834	4.74485	1.21668	0.814344	2.2553	4770	3889.28	10716.8	28.4477	91.6762	0.75641	0.0364778	0.0593942	0.72298	0.664539	36.0441	4782.4	3187.15	171000	10.6471	27.8824	0.348718
3	74	M	25	-0.232738	2.49262	0.594152	1.97373	0.287335	0.665676	0.0905022	1.05428	0.443193	1.13317	3.76432	0.762114	0.730049	3.23675	4869.71	3554.78	15750.8	33.5494	62.1856	0.661685	0.0416253	0.0328053	1.04402	0.451548	78.5405	4852.41	2180.5	382116	8.51351	8.08108	0.201087
4	68	F	20.7	-0.395238	4.03981	0.727262	2.41591	0.227824	0.580844	0.0580427	2.34713	0.337384	1.39196	4.62401	1.14357	0.807183	2.33024	4862.86	3925.93	11339.9	30.873	90.011	0.75	0.0366693	0.0311223	0.392053	0.528245	36.2881	4860.44	2567.01	176653	9.61017	16.0847	0.302564
5	81	M	36.18	-0.434177	4.62261	0.756599	2.51337	0.218672	0.560157	0.0521902	2.9901	0.308802	1.44251	4.79191	1.29	0.81633	2.1996	5133.01	4191.5	11284.8	29.2026	92.5662	0.758974	0.0357412	0.0431983	0.421239	0.643043	24.1324	5143.49	3315	123767	10	26.1176	0.348718
6	88	M	4.91	0.0607511	3.51457	0.90846	3.01784	0.147193	0.4742	0.0263078	5.68087	0.28983	1.70393	5.66034	1.82715	0.876672	1.65987	4775.41	4188.58	7918.44	22.8719	119.479	0.839744	0.0357819	0.0669846	0.28443	0.676638	8.01031	4791.28	3251.66	38184.1	11.4124	41.2268	0.497436
7	69	M	122.29	0.387499	3.78523	0.83219	2.76447	0.174438	0.535057	0.0378012	3.61576	0.355081	1.56635	5.20329	1.4155	0.837688	1.95451	4889.37	4097.71	9546.05	25.2332	101.77	0.792308	0.0393189	0.0495919	0.374468	0.465553	16.1286	4894.67	2287.42	78909.4	9.4	16.5143	0.358974
8	57	F		0.0732221	3.19314	0.66087	2.19536	0.249055	0.637469	0.0709643	1.55779	0.378838	1.26519	4.20288	0.909215	0.742926	2.80139	4727.89	3513.55	13224	29.6702	66.006	0.683424	0.0410703	0.0382	0.924117	0.519535	67.3333	4753.36	2481.48	316898	7.85714	11.0476	0.228261
9	66	M		0.288666	3.25985	0.764178	2.53855	0.207657	0.5841	0.0531361	2.13962	0.482312	1.43052	4.75207	1.1155	0.800934	2.38359	4785.32	3836.51	11367	27.2324	87.2618	0.742228	0.0374146	0.0604062	0.922464	0.454743	60.875	4810.95	2198.3	289675	9.21429	13.7143	0.290155
10	63	M		0.418241	3.00447	0.763951	2.53779	0.201028	0.617416	0.0560252	1.79421	0.566728	1.398	4.64404	0.985981	0.764025	2.69433	4693.09	3593.62	12553.5	24.2564	73.0919	0.70788	0.0526927	0.0361686	0.505786	0.498937	35.64	4733.7	2377.11	165260	8.04	12.24	0.271739
11	76	M		0.338317	4.98906	0.703444	2.33679	0.235556	0.600988	0.0643229	2.0639	0.348014	1.32508	4.40181	1.04887	0.795736	2.44078	4832.07	3842.83	11811.6	31.8195	85.079	0.732051	0.037067	0.0321769	0.561805	0.582422	83.587	4836.74	2827.81	402376	7.56522	14.913	0.235897
12	69	M		-0.181365	2.70407	0.730731	2.42744	0.209625	0.611937	0.0536358	1.62215	0.532405	1.36379	4.53041	0.967129	0.760836	2.37648	4586.98	3490.85	10903	28.967	76.8483	0.721795	0.0427519	0.0554107	1.02822	0.47639	27.0926	4606.22	2219.71	124669	9.92593	12.4444	0.276923
13	76	F		-0.0598663	3.12574	0.898199	2.98375	0.154018	0.451592	0.0265491	5.95397	0.278597	1.70404	5.66069	1.91633	0.900274	1.55914	4754.28	4275.9	7430.71	23.9942	129.473	0.86658	0.0359144	0.0945662	0.433378	0.702702	9.20192	4736.16	3302.97	43814.6	12.2115	48.1154	0.53886
14	65	M		-0.0230742	3.39225	0.730587	2.42696	0.223889	0.644417	0.0683894	1.65039	0.492609	1.32534	4.4027	0.919243	0.736081	3.12398	4694.9	3449.48	14734.1	24.7774	61.784	0.661685	0.0457574	0.0403461	0.588756	0.415623	75.7895	4673.97	1942.28	358355	5.68421	7.31579	0.206522
average	72.5714		33.65	0.0468096	3.60481	0.747964	2.48468	0.215585	0.583938	0.0569283	2.62936	0.38627	1.40711	4.67432	1.17373	0.794973	2.4352	4796.78	3815.35	11665.2	27.9103	85.8748	0.739288	0.0400598	0.0474429	0.622094	0.5505	46.5593	4803.44	2651.79	222579	9.21713	19.5379	0.311909
SD	8.75051		40.7881	0.295362	0.777128	0.087283	0.289948	0.0398293	0.0629832	0.0192921	1.5013	0.0983413	0.163889	0.544427	0.342069	0.0522304	0.513999	125.832	291.122	2434.37	3.24992	20.7495	0.0623378	0.00483545	0.0186747	0.25879	0.0966771	29.1967	123.995	481.638	139458	1.66736	12.2021	0.101154
